# Supplementary material for: Molecular Dynamics and Machine Learning Give Insights on the Flexibility–Activity Relationships in Tyrosine Kinome
Source: J Chem Inf Model. 2023 Jul 18;63(15):4814–26. doi: 10.1021/acs.jcim.3c00738 (PMC10428216; doi:10.1021/acs.jcim.3c00738)
Supplement: Supplementary file 2 — ci3c00738_si_002.csv [file ci3c00738_si_002.csv]

	# L	K	L	L	Q	T	I	G	K	G	E	F	G	D	V	M	L	G	D	Y	R	V	A	V	K	C	I	K	A	T	A	Q	A	F	L	A	E	A	S	V	M	T	Q	L	R	H	S	N	L
1BYG	9	10	11	12	13	14	15	16	17	18	19	20	21	22	23	24	25	26	27	28	29	33	34	35	36	37	38	39	42	43	44	45	46	47	48	49	50	51	52	53	54	55	56	57	58	59	60	61	62
1FVR	12	13	14	15	16	17	18	19	20	21	22	23	24	25	26	27	28	29	30	31	32	40	41	42	43	44	45	46	52	53	54	55	56	57	58	59	60	61	62	63	64	65	66	67	68	70	71	72	73
1GJO	15	16	17	18	19	20	21	22	23	24	25	26	27	28	29	30	31	32	33	34	35	48	49	50	51	52	53	54	60	61	62	63	64	65	66	67	68	69	70	71	72	73	74	75	76	78	79	80	81
1IRK	16	17	18	19	20	21	22	23	24	25	26	27	28	29	30	31	32	33	34	35	36	47	48	49	50	51	52	53	59	60	61	62	63	64	65	66	67	68	69	70	71	72	73	74	75	76	77	78	79
1K2P	6	7	8	9	10	11	12	13	14	15	16	17	18	19	20	21	22	23	24	25	26	31	32	33	34	35	36	37	41	42	43	44	45	46	47	48	49	50	51	52	53	54	55	56	57	58	59	60	61
1K3A	12	13	14	15	16	17	18	19	20	21	22	23	24	25	26	27	28	29	30	31	32	43	44	45	46	47	48	49	55	56	57	58	59	60	61	62	63	64	65	66	67	68	69	70	71	72	73	74	75
1M17	17	18	19	20	21	22	23	24	25	26	27	28	29	30	31	32	33	34	35	36	37	47	48	49	50	51	52	53	59	60	61	62	63	64	65	66	67	68	69	70	71	72	73	74	75	76	77	78	79
1MQB	12	13	14	15	16	17	18	19	20	21	22	23	24	25	26	27	28	29	30	31	32	42	43	44	45	46	47	48	54	55	56	57	58	59	60	61	62	63	64	65	66	67	68	69	70	71	72	73	74
1P4O	22	23	24	25	26	27	28	29	30	31	32	33	34	35	36	37	38	39	40	41	42	53	54	55	56	57	58	59	65	66	67	68	69	70	71	72	73	74	75	76	77	78	79	80	81	82	83	84	85
1PKG	23	24	25	26	27	28	29	30	31	32	33	34	35	36	37	38	39	40	41	42	43	54	55	56	57	58	59	60	66	67	68	69	70	71	72	73	74	75	76	77	78	79	80	81	82	84	85	86	87
1Y57	186	187	188	189	190	191	192	193	194	195	196	197	198	199	200	201	202	203	204	205	206	211	212	213	214	215	216	217	221	222	223	224	225	226	227	228	229	230	231	232	233	234	235	236	237	238	239	240	241
2JIT	16	17	18	19	20	21	22	23	24	25	26	27	28	29	30	31	32	33	34	35	36	46	47	48	49	50	51	52	58	59	60	61	62	63	64	65	66	67	68	69	70	71	72	73	74	75	76	77	78
2SRC	184	185	186	187	188	189	190	191	192	193	194	195	196	197	198	199	200	201	202	203	204	209	210	211	212	213	214	215	219	220	221	222	223	224	225	226	227	228	229	230	231	232	233	234	235	236	237	238	239
2VWW	7	8	9	10	11	12	13	14	15	16	17	18	19	20	21	22	23	24	25	26	27	36	37	38	39	40	41	42	48	49	50	51	52	53	54	55	56	57	58	59	60	61	62	63	64	65	66	67	68
3BCE	16	17	18	19	20	21	22	23	24	25	26	27	28	29	30	31	32	33	34	35	36	46	47	48	49	50	51	52	58	59	60	61	62	63	64	65	66	67	68	69	70	71	72	73	74	75	76	77	78
3C4F	15	16	17	18	19	20	21	22	23	24	25	26	27	28	29	30	31	32	33	34	35	48	49	50	51	52	53	54	60	61	62	63	64	65	66	67	68	69	70	71	72	73	74	75	76	78	79	80	81
3CJG	19	20	21	22	23	24	25	26	27	28	29	30	31	32	33	34	35	36	37	38	39	50	51	52	53	54	55	56	62	63	64	65	66	67	68	69	70	71	72	73	74	75	76	77	78	80	81	82	83
3G0E	48	49	50	51	52	53	54	55	56	57	58	59	60	61	62	63	64	65	66	67	68	79	80	81	82	83	84	85	91	92	93	94	95	96	97	98	99	100	101	102	103	104	105	106	107	109	110	111	112
3GQI	15	16	17	18	19	20	21	22	23	24	25	26	27	28	29	30	31	32	33	34	35	48	49	50	51	52	53	54	60	61	62	63	64	65	66	67	68	69	70	71	72	73	74	75	76	78	79	80	81
3L8P	11	12	13	14	15	16	17	18	19	20	21	22	23	24	25	26	27	28	29	30	31	39	40	41	42	43	44	45	51	52	53	54	55	56	57	58	59	60	61	62	63	64	65	66	67	69	70	71	72
3LCK	15	16	17	18	19	20	21	22	23	24	25	26	27	28	29	30	31	32	33	34	35	40	41	42	43	44	45	46	50	51	52	53	54	55	56	57	58	59	60	61	62	63	64	65	66	67	68	69	70
3VO3	23	24	25	26	27	28	29	30	31	32	33	34	35	36	37	38	39	40	41	42	43	54	55	56	57	58	59	60	66	67	68	69	70	71	72	73	74	75	76	77	78	79	80	81	82	84	85	86	87
3BKB	113	114	115	116	117	118	119	120	121	122	123	124	125	126	127	128	129	130	131	132	133	139	140	141	142	143	144	145	151	152	153	154	155	156	157	158	159	160	161	162	163	164	165	166	167	168	169	170	171
3UGC	7	8	9	10	11	12	13	14	15	16	17	18	19	20	21	22	23	24	25	26	27	37	38	39	40	41	42	43	48	49	50	51	52	53	54	55	56	57	58	59	60	61	62	63	64	65	66	67	68
3A4O	10	11	12	13	14	15	16	17	18	19	20	21	22	23	24	25	26	27	28	29	30	35	36	37	38	39	40	41	45	46	47	48	49	50	51	52	53	54	55	56	57	58	59	60	61	62	63	64	65
3PLS	23	24	25	26	27	28	29	30	31	32	33	34	35	36	37	38	39	40	41	42	43	52	53	54	55	56	57	58	64	65	66	67	68	69	70	71	72	73	74	75	76	77	78	79	80	81	82	83	84
3EYH	11	12	13	14	15	16	17	18	19	20	21	22	23	24	25	26	27	28	29	30	31	41	42	43	44	45	46	47	53	54	55	56	57	58	59	60	61	62	63	64	65	66	67	68	69	70	71	72	73
3CC6	11	12	13	14	15	16	17	18	19	20	21	22	23	24	25	26	27	28	29	30	31	40	41	42	43	44	45	46	52	53	54	55	56	57	58	59	60	61	62	63	64	65	66	67	68	69	70	71	72
3TUB	9	10	12	13	14	15	16	17	18	19	20	21	22	23	24	25	26	27	28	29	30	38	39	40	41	42	43	44	51	52	53	54	55	56	57	58	59	60	61	62	63	64	65	66	67	68	69	70	71
3LXN	10	11	12	13	14	15	16	17	18	19	20	21	22	23	24	25	26	27	28	29	30	40	41	42	43	44	45	46	52	53	54	55	56	57	58	59	60	61	62	63	64	65	66	67	68	69	70	71	72
4TWO	13	14	15	16	17	18	19	20	21	22	23	24	25	26	27	28	29	30	31	32	33	42	43	44	45	46	47	48	54	55	56	57	58	59	60	61	62	63	64	65	66	67	68	69	70	71	72	73	74
4TWN	14	15	16	17	18	19	20	21	22	23	24	25	26	27	28	29	30	31	32	33	34	43	44	45	46	47	48	49	55	56	57	58	59	60	61	62	63	64	65	66	67	68	69	70	71	72	73	74	75
4OTW	11	12	13	14	15	16	17	18	19	20	21	22	23	24	25	26	27	28	29	30	31	41	42	43	44	45	46	47	53	54	55	56	57	58	59	60	61	62	63	64	65	66	67	68	69	70	71	72	73
4HCU	8	9	10	11	12	13	14	15	16	17	18	19	20	21	22	23	24	25	26	27	28	33	34	35	36	37	38	39	43	44	45	46	47	48	49	50	51	52	53	54	55	56	57	58	59	60	61	62	63
4R1V	24	25	26	27	28	29	30	31	32	33	34	35	36	37	38	39	40	41	42	43	44	53	54	55	56	57	58	59	65	66	67	68	69	70	71	72	73	74	75	76	77	78	79	80	81	82	83	84	85
4PMM	10	11	12	13	14	15	16	17	18	19	20	21	22	23	24	25	26	27	28	29	30	41	42	43	44	45	46	47	52	53	54	55	56	57	58	59	60	61	62	63	64	65	66	67	68	69	70	71	72
5EK7	28	29	30	31	32	33	34	35	36	37	38	39	40	41	42	43	44	45	46	47	48	58	59	60	61	62	63	64	70	71	72	73	74	75	76	77	78	79	80	81	82	83	84	85	86	87	88	89	90
5H0B	183	184	185	186	187	188	189	190	191	192	193	194	195	196	197	198	199	200	201	202	203	208	209	210	211	212	213	214	218	219	220	221	222	223	224	225	226	227	228	229	230	231	232	233	234	235	236	237	238
5HHW	19	20	21	22	23	24	25	26	27	28	29	30	31	32	33	34	35	36	37	38	39	50	51	52	53	54	55	56	62	63	64	65	66	67	68	69	70	71	72	73	74	75	76	77	78	79	80	81	82
5LWM	9	10	11	12	13	14	15	16	17	18	19	20	21	22	23	24	25	26	27	28	29	39	40	41	42	43	44	45	50	51	52	53	54	55	56	57	58	59	60	61	62	63	64	65	66	67	68	69	70
5HTI	27	28	29	30	31	32	33	34	35	36	37	38	39	40	41	42	43	44	45	46	47	56	57	58	59	60	61	62	68	69	70	71	72	73	74	75	76	77	78	79	80	81	82	83	84	85	86	87	88
5TT7	13	14	16	17	18	19	20	21	22	23	24	25	26	27	28	29	30	31	32	33	34	42	43	44	45	46	47	48	55	56	57	58	59	60	61	62	63	64	65	66	67	68	69	70	71	72	73	74	75
6BBV	7	8	9	10	11	12	13	14	15	16	17	18	19	20	21	22	23	24	25	26	27	37	38	39	40	41	42	43	48	49	50	51	52	53	54	55	56	57	58	59	60	61	62	63	64	65	66	67	68
[truncated: 174 more columns]
